# Supplementary material for: Scientific Standards and the Regulation of Genetically Modified Insects
Source: PLoS Negl Trop Dis. 2012 Jan 31;6(1):e1502. doi: 10.1371/journal.pntd.0001502 (PMC3269433; doi:10.1371/journal.pntd.0001502)
Supplement: Supporting File S6 — Figure 1 data. (XLS) [file pntd.0001502.s006.xls]

## Sheet: ENACTED
primarily based on (http://bch.cbd.int/database/laws/). Seraches
UN member states	Cartagena member	Cartagena Filing	Other Regulation	No regulation or Unknown
Afghanistan				1
Albania	1
Algeria	1
Andorra				1
Angola	1
Antigua and Barbuda	1
Argentina		1
Armenia	1
Australia		1
Austria	1
Azerbaijan	1
Bahamas	1
Bahrain				1
Bangladesh	1
Barbados	1
Belarus	1
Belgium	1
Belize	1
Benin	1
Bhutan	1
Bolivia	1
Bosnia and Herzegovina	1
Botswana	1
Brazil	1
Brunei Darussalam				1
Bulgaria	1
Burkina Faso	1
Burundi	1
Cambodia	1
Cameroon	1
Canada		1
Cape Verde	1
Central African Republic	1
Chad	1
Chile		1
China	1
Colombia	1
Comoros	1
Congo	1
Costa Rica	1
Cote d'Ivoire		1
Croatia	1
Cuba	1
Cyprus	1
Czech Republic	1
Democratic People's Republic of Korea	1
Democratic Republic of the Congo	1
Denmark	1
Djibouti	1
Dominica	1
Dominican Republic	1
Ecuador	1
Egypt	1
El Salvador	1
Equatorial Guinea				1
Eritrea	1
Estonia	1
Ethiopia	1
Fiji	1
Finland	1
France (including overseas)	1
Gabon	1
Gambia	1
Georgia	1
Germany	1
Ghana	1
Greece	1
Grenada	1
Guatemala	1
Guinea	1
Guinea-Bissau	1
Guyana	1
Haiti				1
Honduras	1
Hungary	1
Iceland				1
India	1
Indonesia	1
Iran (Islamic Republic of)	1
Iraq				1
Ireland	1
Israel			1
Italy	1
Jamaica		1
Japan	1
Jordan	1
Kazakhstan	1
Kenya	1
Kiribati	1
Kuwait				1
Kyrgyzstan	1
Lao People's Democratic Republic	1
Latvia	1
Lebanon		1
Lesotho	1
Liberia	1
Libyan Arab Jamahiriya	1
Liechtenstein				1
Lithuania	1
Luxembourg	1
Madagascar	1
Malawi	1
Malaysia	1
Maldives	1
Mali	1
Malta	1
Marshall Islands	1
Mauritania	1
Mauritius	1
Mexico	1
Micronesia (Federated States of)				1
Monaco				1
Mongolia	1
Montenegro	1
Morocco				1
Mozambique	1
Myanmar	1
Namibia	1
Nauru	1
Nepal		1
Netherlands	1
New Zealand (including Tokelau)	1
Nicaragua	1
Niger	1
Nigeria	1
Norway	1
Oman	1
Pakistan	1
Palau	1
Panama	1
Papua New Guinea	1
Paraguay	1
Peru	1
Philippines	1
Poland	1
Portugal	1
Qatar	1
Republic of Korea	1
Republic of Moldova	1
Romania	1
Russian Federation				1
Rwanda	1
Saint Kitts and Nevis	1
Saint Lucia	1
Saint Vincent and the Grenadines	1
Samoa	1
San Marino				1
Sao Tome and Principe				1
Saudi Arabia	1
Senegal	1
Serbia	1
Seychelles	1
Sierra Leone		1
Singapore			1
Slovakia	1
Slovenia	1
Solomon Islands	1
Somalia	1
South Africa	1
Spain	1
Sri Lanka	1
Sudan	1
Suriname	1
Swaziland	1
Sweden	1
Switzerland	1
Syrian Arab Republic	1
Tajikistan	1
Thailand	1
The former Yugoslav Republic of Macedonia	1
Timor-Leste				1
Togo	1
Tonga	1
Trinidad and Tobago	1
Tunisia	1
Turkey	1
Turkmenistan	1
Tuvalu				1
Uganda	1
Ukraine	1
United Arab Emirates				1
United Kingdom of Great Britain and Northern Ireland	1
United Republic of Tanzania	1
United States of America			1
Uruguay		1
Uzbekistan				1
Vanuatu				1
Venezuela	1
Viet Nam	1
Yemen	1
Zambia	1
Zimbabwe	1
Non-members
Abkhasia				1
Kosovo				1
Nagorno-Karabakh				1
Palestinian Authority				1
South Ossetia				1
Svalbard				1
Transnistria				1
Western Sahara				1
British Overseas Territories
Anguilla				1
Bermuda				1
Diego Garcia				1
British Virgin Islands				1
Cayman Islands				1
Falkland Islands				1
Gibralter				1
Montserrat				1
Pitcairn				1
Saint Helena, Ascension and Tristan da Cunha				1
South Georgia				1
Turks and Caicos				1
Free Association with New Zealand
Cook Islands				1
Niue	1

## Sheet: DRAFT
Below is a listed of refrences mentioning draft legistaltionas of 2010. This list is not exaustive.
Morocco	http://gain.fas.usda.gov/Recent%20GAIN%20Publications/Biotechnology%20-%20GE%20Plants%20and%20Animals_Rabat_Morocco_7-6-2010.pdf
Russian Federation	http://gain.fas.usda.gov/Recent%20GAIN%20Publications/Russia%20Fails%20to%20Commit%20to%20Timelines%20for%20GMO%20Legislation_Moscow_Russian%20Federation_9-29-2010.pdf
Cayman Islands	ttp://www.caymanjudicial-legalinfo.ky/laws/Consultation-Drafts/National-Conservation-Bill.pdf
